# Supplementary material for: An energy budget agent-based model of earthworm populations and its application to study the effects of pesticides
Source: Ecol Modell. 2014 May 24;280:5–17. doi: 10.1016/j.ecolmodel.2013.09.012 (PMC4375675; doi:10.1016/j.ecolmodel.2013.09.012)
Supplement: Supplementary file 3 [file mmc3.zip]

Archive with 3 entries (2 files):
- EiseniaFetidaABM.nlogo
- __MACOSX/
- __MACOSX/._EiseniaFetidaABM.nlogo
